# Supplementary material for: Serum Fatty Acid-Binding Protein 4: A Potential Diagnostic Marker Linking Lipid Metabolism and Inflammation in Intrahepatic Cholestasis of Pregnancy
Source: Diagnostics (Basel). 2026 Feb 10;16(4):525. doi: 10.3390/diagnostics16040525 (PMC12939078; doi:10.3390/diagnostics16040525)
Supplement: Supplementary file 1 [file diagnostics-16-00525-s001.zip]

Archive with 1 entries (1 files):
- diagnostics-4037448-supplementary.pdf
